# Supplementary material for: Structural and functional consequences of the STAT5BN642H driver mutation
Source: Nat Commun. 2019 Jun 7;10:2517. doi: 10.1038/s41467-019-10422-7 (PMC6555848; doi:10.1038/s41467-019-10422-7)
Supplement: Supplementary file 6 — Source Data [file 41467_2019_10422_MOESM6_ESM.xlsx]

## Sheet: Figure 2B
Figure 2B - Lymph node weights (combined weight of 6 axillary, brachial and inguinal LNs)
Genotype	Mouse #	LN (g)
WT	L726 73	0.0219
	L726 76	0.0079
	L726 87	0.0195
	L726 83	0.0098
N642H	L726 69	0.3582
	L726 72	0.2818
	L726 75	0.2149
	L726 74	0.3266
	L726 82	0.1129
Spleen weights (% body weight)
Genotype	Mouse #	BW (g)	Spleen (g)		Spleen (%BW)
WT	L726 34	18.8	0.08		0.425532
	L726 35	20.19	0.08		0.396236
	L731 80	24.6	0.06		0.243902
	L731 81	22.45	0.06		0.267261
N642H	L726 29	19.06	0.95		4.98426
	L726 41	14.77	0.46		3.11442
	L726 45	11.21	0.4		3.56824
	L726 18	21.14	0.787		3.7228
	L726 22	20.6	1.21		5.87379
	L726 23	14.06	0.68		4.83642
Liver weights (% body weight)
Genotype	Mouse #	BW (g)	Liver (g)		Liver (%BW)
WT	L726 34	18.8	1.04		5.53191
	L726 35	20.19	1.06		5.25012
	L726 73	23.97	1.5422		6.43388
	L726 76	20.08	1.1155		5.55528
	L726 87	20.03	1.013		5.05741
	L726 83	21.54	1.2511		5.80826
N642H	L726 29	19.06	1.22		6.40084
	L726 41	14.77	1.01		6.83819
	L726 45	11.21	0.76		6.77966
	L726 82	21.17	1.532		7.23666
	L726 69	20.82	1.4225		6.83237
	L726 72	26.99	2.1977		8.14265
	L726 75	20.68	1.4707		7.1117
	L726 74	18.88	1.2547		6.64566

## Sheet: Figure 2C
Figure 2C - lymph node FACS data
	CD4+ T-cells (% CD3+ TCRB+)	CD8+ T-cells (% CD3+ TCRB+)	gamma deltaTCR+ T-cells (% CD3+ TCRB+)		% LN T-cell subsets
20180829 - T cell infiltrates_LN unst_001.fcs	0 %	0 %	0 %		Mouse	gd T-cells	CD4+	CD8+
20180827 - T cell infiltrates_LN 69_005.fcs	37,0 %	60,7 %	1,66 %		WT 73	1.09	52.6	45.9
20180827 - T cell infiltrates_LN 72_006.fcs	36,1 %	62,0 %	1,34 %		WT 76	1.48	54.5	43.4
20180827 - T cell infiltrates_LN 73_007.fcs	52,6 %	45,9 %	1,09 %		WT 87	1.9	50.9	46.6
20180827 - T cell infiltrates_LN 75_008.fcs	41,5 %	56,7 %	1,57 %		WT 83	1.45	51.3	46.9
20180827 - T cell infiltrates_LN 76_009.fcs	54,5 %	43,4 %	1,48 %		N642H 69	1.66	37	60.7
20180827 - T cell infiltrates_LN 87_010.fcs	50,9 %	46,6 %	1,90 %		N642H 72	1.34	36.1	62
20180829 - T cell infiltrates_LN 82_002.fcs	32,0 %	66,5 %	1,36 %		N642H 75	1.57	41.5	56.7
20180829 - T cell infiltrates_LN 83_003.fcs	51,3 %	46,9 %	1,45 %		N642H 82	1.36	32	66.5
20180907 - T cell infiltrates_LN 81_003.fcs	33,7 %	65,1 %	1,68 %		N642H 81	1.68	33.7	65.1
20180907 - T cell infiltrates_LN 86_004.fcs	24,3 %	74,3 %	3,20 %		N642H 86	3.2	24.3	74.3
20180907 - T cell infiltrates_LN 89_005.fcs	31,4 %	67,4 %	1,52 %		N642H 89	1.52	31.4	67.4

## Sheet: Figure 2D
Figure 2D - Colony assay
Experiment 1								Experiment 2
Number of colonies (average of duplicate plates)								Number of colonies (average of duplicate plates)
	WT 19	WT 22	S5B 454	S5B 455	NH 25	NH 26			WT 34	WT 35	S5B 474	S5B 475	NH 29	NH 41	NH 45
Nil	0	0	0	0	3.5	3.5		Nil	0	0	0	0	26	3.5	3.5
IL-3	54.5	14.5	22	28.5	72.5	83.5		IL-3	80.5	76.5	97	82.5	176.5	123.5	110
EPO	0	0	0	0	3	3.5		EPO	0	0	1	0	23.5	7.5	4
TPO	0	0	0	0	2	4		TPO	0	0	0	0	24	6.5	2
G-CSF	6.5	2	3	4.5	21	17		G-CSF	18	16.5	24.5	22	77.5	53	44.5
GM-CSF	50	28.5	27.5	32	92.5	86.5		GM-CSF	80	90.5	74	84	186	124	106.5
% of average 'WT IL-3'								% of average 'WT IL-3'
	WT 19	WT 22	S5B 454	S5B 455	NH 25	NH 26			WT 34	WT 35	S5B 474	S5B 475	NH 29	NH 41	NH 45
Nil	0	0	0	0	10.1449	10.1449		Nil	0	0	0	0	33.121	4.4586	4.4586
IL-3	157.971	42.029	63.7681	82.6087	210.145	242.029		IL-3	102.548	97.4522	123.567	105.096	224.841	157.325	140.127
EPO	0	0	0	0	8.69565	10.1449		EPO	0	0	1.27389	0	29.9363	9.55414	5.09554
TPO	0	0	0	0	5.7971	11.5942		TPO	0	0	0	0	30.5732	8.28025	2.54777
G-CSF	18.8406	5.7971	8.69565	13.0435	60.8696	49.2754		G-CSF	22.9299	21.0191	31.2102	28.0255	98.7261	67.5159	56.6879
GM-CSF	144.928	82.6087	79.7101	92.7536	268.116	250.725		GM-CSF	101.911	115.287	94.2675	107.006	236.943	157.962	135.669
Avg 'WT IL-3'	34.5							Avg 'WT IL-3'	78.5
Combined experiments
% of average 'WT IL-3'															Average colony number (normalized to 'WT IL-3')
	WT 19	WT 22	WT 34	WT 35	S5B 454	S5B 455	S5B 474	S5B 475	NH 25	NH 26	NH 29	NH 41	NH 45			WT	S5B	N642H
Nil	0	0	0	0	0	0	0	0	10.1449	10.1449	33.121	4.4586	4.4586		Nil	0	0	12.4656
IL-3	157.971	42.029	102.548	97.4522	63.7681	82.6087	123.567	105.096	210.145	242.029	224.841	157.325	140.127		IL-3	100	93.7598	194.893
EPO	0	0	0	0	0	0	1.27389	0	8.69565	10.1449	29.9363	9.55414	5.09554		EPO	0	0.318471	12.6853
TPO	0	0	0	0	0	0	0	0	5.7971	11.5942	30.5732	8.28025	2.54777		TPO	0	0	11.7585
G-CSF	18.8406	5.7971	22.9299	21.0191	8.69565	13.0435	31.2102	28.0255	60.8696	49.2754	98.7261	67.5159	56.6879		G-CSF	17.1467	20.2437	66.615
GM-CSF	144.928	82.6087	101.911	115.287	79.7101	92.7536	94.2675	107.006	268.116	250.725	236.943	157.962	135.669		GM-CSF	111.183	93.4344	209.883

## Sheet: Figure 3E
Figure 3E - Liver - FACS cell counts																	FACS gating strategy (for Figure 3E-H)
Genotype	Mouse #	Beads	gd T-cells	CD4+	CD8+		Sample volume (ul)
NH	69	219	2690	4825	8900		100
NH	72	174	2882	3852	6144
WT	73	1323	636	7347	1284		Beads volume (ul)
NH	75	373	4229	4025	8923		50
WT	76	1937	1073	12554	1303
WT	87	1427	633	10079	3081
NH	82	53	3292	3433	10895
WT	83	991	735	11924	3081
NH	81	113	1786	2706	11251
NH	86	270	2679	2649	7933
NH	89	96	634	1328	5065
Absolute cell count - calculations							For FACS, only took (out of 300ul cell suspension):				Adjusted absolute cell counts for whole organ
Genotype	Mouse #	gd T-cells	CD4+	CD8+			Genotype	Mouse #	volume		Genotype	Mouse #	gd T-cells	CD4+	CD8+
NH	69	614155	1.1016e+06	2.03196e+06			NH	69	200		NH	69	921233	1.6524e+06	3.04795e+06
NH	72	828161	1.1069e+06	1.76552e+06			NH	72	175		NH	72	1.4197e+06	1.89754e+06	3.0266e+06
WT	73	24036.3	277664	48526.1			NH	75	100		WT	73	26057.4	273112	47545.3
NH	75	566890	539544	1.19611e+06							NH	75	1.70067e+06	1.61863e+06	3.58834e+06
WT	76	27697.5	324058	33634.5			Only had quarter sample for:				WT	76	29308.6	320562	32972.1
WT	87	22179.4	353153	107954							WT	87	25175.1	346604	105882
NH	82	3.10566e+06	3.23868e+06	1.02783e+07			NH	81			NH	82	3.09444e+06	3.11296e+06	9.58796e+06
WT	83	37083.8	601615	155449			NH	86			WT	83	39556	587740	149395
NH	81	790265	1.19735e+06	4.97832e+06			NH	89			NH	81	3.16106e+06	4.78938e+06	1.99133e+07
NH	86	496111	490556	1.46907e+06							NH	86	1.98444e+06	1.96222e+06	5.8763e+06
NH	89	330208	691667	2.63802e+06							NH	89	1.32083e+06	2.76667e+06	1.05521e+07
Mouse	gd T-cells	CD4+	CD8+
WT 73	26057.4	273112	47545.3
WT 76	29308.6	320562	32972.1
WT 87	25175.1	346604	105882
WT 83	39556	587740	149395
NH 69	921233	1.6524e+06	3.04795e+06
NH 72	1.4197e+06	1.89754e+06	3.0266e+06
NH 75	1.70067e+06	1.61863e+06	3.58834e+06
NH 82	3.09444e+06	3.11296e+06	9.58796e+06
NH 81	3.16106e+06	4.78938e+06	1.99133e+07
NH 86	1.98444e+06	1.96222e+06	5.8763e+06
NH 89	1.32083e+06	2.76667e+06	1.05521e+07

## Sheet: Figure 3F
Figure 3F - Brain - FACS cell counts
Genotype	Mouse #	Beads	gd T-cells	CD4+	CD8+		Sample volume (ul)
NH	69	19559	165	1531	2503		100
NH	72	9069	160	1299	2411
WT	73	23982	71	298	236		Beads volume (ul)
NH	75	33909	211	1596	2805		50
WT	76	26174	62	614	400
WT	87	14669	44	241	172
NH	82	15243	171	1746	4053
WT	83	25251	95	267	161
NH	81	6643	144	764	2411
NH	86	13567	172	600	1898
NH	89	5369	98	848	2353
Absolute cell count - calculations
Genotype	Mouse #	gd T-cells	CD4+	CD8+			Mouse #	gd T-cells	CD4+	CD8+
NH	69	421.801	3913.8	6398.59			WT 73	148.028	621.299	492.036
NH	72	882.126	7161.76	13292.5			WT 76	118.438	1172.92	764.117
WT	73	148.028	621.299	492.036			WT 87	149.976	821.46	586.27
NH	75	311.127	2353.36	4136.07			WT 83	188.111	528.692	318.799
WT	76	118.438	1172.92	764.117			NH 69	421.801	3913.8	6398.59
WT	87	149.976	821.46	586.27			NH 72	882.126	7161.76	13292.5
NH	82	560.913	5727.22	13294.6			NH 75	311.127	2353.36	4136.07
WT	83	188.111	528.692	318.799			NH 82	560.913	5727.22	13294.6
NH	81	1083.85	5750.41	18146.9			NH 81	1083.85	5750.41	18146.9
NH	86	633.891	2211.25	6994.91			NH 86	633.891	2211.25	6994.91
NH	89	912.647	7897.19	21912.8			NH 89	912.647	7897.19	21912.8

## Sheet: Figure 3G
Figure 3G - Spinal Cord - FACS cell counts
Genotype	Mouse #	Beads	gd T-cells	CD4+	CD8+		Sample volume (ul)
NH	69	5755	155	986	1142		100
NH	72	35774	103	517	750
WT	73	36309	30	367	319		Beads volume (ul)
NH	75	34534	46	443	450		50
WT	76	35482	27	226	170
WT	87	34226	51	905	399
NH	82	33416	51	404	426
WT	83	36492	14	112	115
NH	81	29358	132	603	2086
NH	86	33467	73	262	688
NH	89	10955	43	280	788
Absolute cell count - calculations
Genotype	Mouse #	gd T-cells	CD4+	CD8+			Mouse #	gd T-cells	CD4+	CD8+
NH	69	1346.66	8566.46	9921.81			WT 73	41.3121	505.384	439.285
NH	72	143.959	722.592	1048.25			WT 76	38.0475	318.471	239.558
WT	73	41.3121	505.384	439.285			WT 87	74.5048	1322.09	582.89
NH	75	66.601	641.397	651.532			WT 83	19.1823	153.458	157.569
WT	76	38.0475	318.471	239.558			NH 69	1346.66	8566.46	9921.81
WT	87	74.5048	1322.09	582.89			NH 72	143.959	722.592	1048.25
NH	82	76.3107	604.501	637.419			NH 75	66.601	641.397	651.532
WT	83	19.1823	153.458	157.569			NH 82	76.3107	604.501	637.419
NH	81	224.811	1026.98	3552.69			NH 81	224.811	1026.98	3552.69
NH	86	109.063	391.43	1027.88			NH 86	109.063	391.43	1027.88
NH	89	196.257	1277.96	3596.53			NH 89	196.257	1277.96	3596.53

## Sheet: Figure 3H
Figure 3H - Lung - FACS cell counts
Genotype	Mouse #	Beads	gd T-cells	CD4+	CD8+		Sample volume (ul)
NH	69	1347	614	5175	11669		100
NH	72	816	277	7787	10463
WT	73	29250	183	1158	1017		Beads volume (ul)
NH	75	4158	536	5877	9513		50
WT	76	35593	72	503	312
WT	87	35311	192	1655	1903
NH	82	3147	502	2680	13268
WT	83	19311	280	8988	7310
NH	81	373	425	1589	7475
NH	86	544	539	1661	6234
NH	89	305	138	816	3402
Absolute cell count - calculations
Genotype	Mouse #	gd T-cells	CD4+	CD8+			Mouse #	gd T-cells	CD4+	CD8+
NH	69	22791.4	192094	433148			WT 73	312.821	1979.49	1738.46
NH	72	16973	477145	641115			WT 76	101.143	706.6	438.288
WT	73	312.821	1979.49	1738.46			WT 87	271.87	2343.46	2694.63
NH	75	6445.41	70671	114394			WT 83	724.975	23271.7	18927
WT	76	101.143	706.6	438.288			NH 69	22791.4	192094	433148
WT	87	271.87	2343.46	2694.63			NH 72	16973	477145	641115
NH	82	7975.85	42580.2	210804			NH 75	6445.41	70671	114394
WT	83	724.975	23271.7	18927			NH 82	7975.85	42580.2	210804
NH	81	56970.5	213003	1.00201e+06			NH 81	56970.5	213003	1.00201e+06
NH	86	49540.4	152665	572978			NH 86	49540.4	152665	572978
NH	89	22623	133770	557705			NH 89	22623	133770	557705

## Sheet: Figure 4B
Figure 4B - gd transplant recipient mice - organ weights
Mouse #	C5M5	C5M2	C5M3
gd genotype	WT	N642H	N642H
LN weight (g)	0.0017	0.0715	0.0203
	0.0018	0.0563	0.02
	0.003	0.026	0.0117
	0.0024	0.0355	0.0144
	0.0011	0.0458	0.0112
	0.003	0.0773	0.0332
Mouse #	C5M5	C5M2	C5M3
gd genotype	WT	N642H	N642H
Spleen weight (g)	0.364815	1.58333	0.84079

## Sheet: Figure 4C
Figure 4C - gd transplant recipient mice - lymph node FACS data						FACS gating strategy
		% of CD3+ parent population
Genotype	Mouse #	gd T-cells	CD4+	CD8+
WT	C5M5	2.22	51.6	45.2
NH	C5M2	60.7	57.9	38.1
NH	C5M3	43.5	55.5	42.7

## Sheet: Figure 6A
Figure 6A - Fluorescence Polarization of FAM-Peptide with STAT5B wild type and mutants
pH 6.8														pH 7.25														pH 7.5														pH 7.9
Protein Concentration (µM)	0	0.00292969	0.00585938	0.0117188	0.0234375	0.046875	0.09375	0.1875	0.375	0.75	1.5	3		<>	0	0.00292969	0.00585938	0.0117188	0.0234375	0.046875	0.09375	0.1875	0.375	0.75	1.5	3		<>	0	0.00292969	0.00585938	0.0117188	0.0234375	0.046875	0.09375	0.1875	0.375	0.75	1.5	3		<>	0	0.00292969	0.00585938	0.0117188	0.0234375	0.046875	0.09375
WT	-41	-43	-8	1	25	53	87	134	146	178	201	222		WT	-41	-31	-25	1	1	49	64	98	111	133	157	212		WT	-45	-41	-34	-11	4	51	79	116	129	147	182	216		WT	-47	-43	-31	-16	-10	28	61
WT	-44	-35	-9	-5	44	52	103	113	140	175	227	238		WT	-40	-37	-23	-22	5	60	69	84	118	165	191	207		WT	-52	-35	-29	-20	2	34	65	76	108	140	170	212		WT	-48	-51	-33	-25	2	17	54
WT	-21	-36	-18	-10	23	50	83	135	141	196	213	219		WT	-47	-21	-30	-11	13	45	76	95	131	137	211	190		WT	-34	-42	-31	-21	5	27	51	70	95	141	181	218		WT	-41	-61	-32	-24	-12	22	38
N642D	-36	-36	-25	-30	-16	-5	19	39	74	91	102	142		N642D	-39	-51	-42	-30	-32	-9	-1	17	32	54	70	79		N642D	-47	-41	-39	-39	-37	-22	-3	21	47	50	94	116		N642D	-52	-46	-47	-44	-32	-38	-27
N642D	-39	-34	-33	-28	-26	-4	19	36	56	81	99	133		N642D	-39	-38	-35	-26	-35	-16	-22	13	39	53	90	88		N642D	-44	-47	-41	-36	-44	-31	-12	3	36	53	89	116		N642D	-51	-53	-49	-46	-39	-34	-28
N642D	-42	-41	-26	-36	-22	-1	21	45	66	84	109	131		N642D	-44	-42	-37	-32	-30	-12	3	15	46	52	80	103		N642D	-41	-56	-42	-39	-27	-38	-25	4	28	47	81	120		N642D	-44	-42	-50	-51	-36	-34	-18
N642E	-54	-40	-41	-40	-33	-43	-44	-46	-46	-33	-12	20		N642E	-48	-43	-44	-49	-46	-41	-37	-38	-46	-28	-21	-20		N642E	-41	-42	-35	-43	-48	-48	-50	-46	-41	-40	-33	-44		N642E	-53	-40	-52	-37	-42	-44	-52
N642E	-43	-37	-38	-32	-33	-39	-53	-33	-39	-27	-32	6		N642E	-38	-38	-44	-45	-38	-45	-43	-41	-38	-35	-24	-11		N642E	-45	-37	-51	-42	-42	-44	-45	-53	-47	-39	-23	5		N642E	-39	-45	-43	-38	-52	-47	-44
N642E	-40	-43	-50	-37	-43	-26	-48	-42	-32	-11	-23	1		N642E	-53	-31	-39	-46	-53	-36	-44	-30	-37	-41	-23	-24		N642E	-26	-35	-43	-36	-47	-30	-42	-37	-36	-36	-22	-16		N642E	-39	-56	-42	-44	-26	-41	-38
N642H	-30	4	12	63	104	121	148	161	188	207	202	223		N642H	-44	0	28	79	112	143	154	169	177	197	208	218		N642H	-50	-6	30	83	121	170	174	195	205	214	222	204		N642H	-45	-10	29	76	122	144	177
N642H	-45	-13	13	46	91	113	143	164	183	185	197	217		N642H	-38	-7	29	72	119	148	148	173	196	204	208	225		N642H	-49	-8	30	70	123	145	175	198	210	213	221	217		N642H	-49	-2	24	78	129	157	172
N642H	-46	-2	16	46	89	128	146	171	200	209	205	215		N642H	-46	1	29	58	117	147	163	180	196	203	208	212		N642H	-40	2	18	64	114	152	187	201	215	212	213	227		N642H	-57	-1	26	71	117	157	182
N642A	-47	-60	-41	-30	-18	-13	-21	-2	27	43	44	73		N642A	-48	-44	-43	-46	-42	-33	-34	-9	13	24	47	71		N642A	-50	-47	-49	-36	-39	-26	-28	-16	8	22	37	52		N642A	-41	-50	-45	-45	-40	-44	-33
N642A	-47	-47	-38	-45	-27	-25	-24	1	23	31	59	82		N642A	-50	-40	-44	-40	-39	-39	-32	-8	6	25	64	76		N642A	-48	-39	-50	-44	-45	-33	-32	-23	1	25	30	71		N642A	-49	-59	-42	-43	-37	-40	-39
N642A	-50	-43	-28	-51	-36	-30	-30	-27	12	35	57	80		N642A	-63	-38	-41	-44	-43	-31	-36	-14	6	16	32	49		N642A	-49	-40	-44	-41	-48	-41	-26	-30	-1	13	20	49		N642A	-54	-48	-38	-44	-45	-43	-37
N642Q	-48	-37	-37	-20	-13	9	45	54	74	114	120	124		N642Q	-36	-34	-38	-40	-22	-15	8	19	57	61	78	97		N642Q	-40	-38	-36	-34	-22	-23	-6	3	25	42	65	99		N642Q	-47	-41	-45	-43	-37	-22	-28
N642Q	-37	-47	-24	-28	-15	-8	16	31	67	100	117	123		N642Q	-33	-41	-27	-42	-24	-12	0	18	40	64	84	98		N642Q	-45	-39	-34	-33	-24	-17	-11	5	17	45	66	88		N642Q	-42	-36	-51	-41	-38	-25	-19
N642Q	-37	-34	-31	-25	-6	-5	8	33	59	87	129	136		N642Q	-43	-35	-30	-33	-26	-6	-7	20	49	70	89	106		N642Q	-50	-36	-47	-43	-37	-36	-25	-6	8	29	54	69		N642Q	-50	-47	-39	-52	-32	-26	-29
[truncated: 5 more columns]

[truncated: 17 more sheets: Figure 6B, Figure 7A, Figure 7C, Figure 7E, Figure 7F, Figure 8Ai, Figure 8Aii, Figure 8B, Figure 8C, Supplementary Figure 1, Supplementary Figure 2, Supplementary Figure 4, Supplementary Figure 5, Supplementary Figure 6, Supplementary Figure 7, Supplementary Figure 8A, Supplementary Figure 8B]
